# Supplementary material for: Differences in the Prevalence and Profile of DSM-IV and DSM-5 Alcohol Use Disorders—Results from the Singapore Mental Health Study 2016
Source: Int J Environ Res Public Health. 2022 Dec 24;20(1):285. doi: 10.3390/ijerph20010285 (PMC9819399; doi:10.3390/ijerph20010285)
Supplement: Supplementary file 1 [file ijerph-20-00285-s001.zip]

Archive with 1 entries (1 files):
- ijerph-1996122-supplementary.pdf
